# Supplementary material for: Investigation on Human Carbonic Anhydrase IX and XII Inhibitory Activity and A549 Antiproliferative Activity of a New Class of Coumarinamides
Source: Pharmaceuticals (Basel). 2025 Mar 5;18(3):372. doi: 10.3390/ph18030372 (PMC11944513; doi:10.3390/ph18030372)
Supplement: Supplementary file 1 [file pharmaceuticals-18-00372-s001.zip]

Archive with 1 entries (1 files):
- pharmaceuticals-3492261-supplementary.pdf
